# Supplementary material for: Overcoming Transportation Barriers for Low-Income Individuals with Chronic Conditions: Identifying Barriers and Strategies in Access to Healthcare and Food as Medicine (FAM)
Source: Healthcare (Basel). 2025 Nov 11;13(22):2869. doi: 10.3390/healthcare13222869 (PMC12652909; doi:10.3390/healthcare13222869)
Supplement: Supplementary file 1 [file healthcare-13-02869-s001.zip]

Archive with 1 entries (1 files):
- healthcare-3924180-supplementary.pdf
